# Supplementary material for: A Metalless and Fungicide-Free Material Against Candida: Glass-Loaded Hydrogels
Source: Pharmaceutics. 2025 Jun 26;17(7):836. doi: 10.3390/pharmaceutics17070836 (PMC12300885; doi:10.3390/pharmaceutics17070836)
Supplement: Supplementary file 1 [file pharmaceutics-17-00836-s001.zip]

Archive with 1 entries (1 files):
- pharmaceutics-3673791-supplementary.pdf
